# Supplementary material for: Enrichment of Anaerobic Microbial Communities from Midgut and Hindgut of Sun Beetle Larvae (Pachnoda marginata) on Wheat Straw: Effect of Inoculum Preparation
Source: Microorganisms. 2022 Mar 31;10(4):761. doi: 10.3390/microorganisms10040761 (PMC9024811; doi:10.3390/microorganisms10040761)
Supplement: Supplementary file 1 [file microorganisms-10-00761-s001.zip]

Archive with 1 entries (1 files):
- microorganisms-1535709-supplementary.pdf
